# Supplementary material for: Selection of Lactiplantibacillus Strains for the Production of Fermented Table Olives
Source: Microorganisms. 2022 Mar 15;10(3):625. doi: 10.3390/microorganisms10030625 (PMC8956003; doi:10.3390/microorganisms10030625)
Supplement: Supplementary file 1 [file microorganisms-10-00625-s001.zip]

Archive with 1 entries (1 files):
- microorganisms-1632959-supplementary material.pdf
